# Supplementary material for: Effect of Washing on the Electrochemical Performance of a Three-Dimensional Current Collector for Energy Storage Applications
Source: Nanomaterials (Basel). 2021 Jun 17;11(6):1596. doi: 10.3390/nano11061596 (PMC8234956; doi:10.3390/nano11061596)
Supplement: Supplementary file 1 [file nanomaterials-11-01596-s001.zip]

Archive with 1 entries (1 files):
- nanomaterials-1259286-supplementary.pdf
